# Supplementary material for: Evaluation of Decay Kinetics of Black Elderberry Antioxidants from Fruits and Flowers
Source: Antioxidants (Basel). 2024 Jul 2;13(7):804. doi: 10.3390/antiox13070804 (PMC11274222; doi:10.3390/antiox13070804)
Supplement: Supplementary file 1 [file antioxidants-13-00804-s001.zip]

Archive with 1 entries (1 files):
- antioxidants-3048936-supplementary.pdf
